# Supplementary material for: The pairwise disconnectivity index as a new metric for the topological analysis of regulatory networks
Source: BMC Bioinformatics. 2008 May 2;9:227. doi: 10.1186/1471-2105-9-227 (PMC2396639; doi:10.1186/1471-2105-9-227)
Supplement: Additional file 5 — The contents of the mammalian TLR4 network. [file 1471-2105-9-227-S5.txt]

1 2
1 152
1 163
1 168
2 14
2 152
2 418
2 400
3 11
3 17
3 18
3 46
3 55
3 75
3 79
3 333
3 357
3 419
4 18
4 75
5 7
5 14
5 15
5 126
5 224
5 420
5 421
5 370
5 422
5 423
6 20
7 34
7 98
7 110
7 111
7 153
7 156
7 159
7 160
7 176
7 197
7 424
8 9
8 10
9 3
9 425
9 373
10 3
11 104
11 133
11 426
12 14
12 198
12 427
12 298
13 2
13 5
13 7
13 35
13 84
13 89
13 201
13 428
14 3
14 17
14 18
14 36
14 429
14 73
14 81
14 124
14 180
14 430
14 431
14 432
15 15
15 18
15 41
15 42
15 75
15 123
15 124
15 226
16 433
16 204
17 11
17 165
18 61
18 62
18 186
19 19
19 123
19 124
19 131
19 306
19 434
20 1
20 15
20 16
20 24
20 25
20 110
20 111
20 113
20 160
20 202
20 213
20 214
20 435
20 300
20 365
20 436
20 406
20 437
20 414
21 1
21 13
21 21
21 30
21 31
21 34
21 83
21 109
21 110
21 438
21 145
21 150
21 155
21 162
21 163
21 439
21 314
21 315
21 440
22 1
22 8
22 46
22 57
22 72
22 441
22 442
22 80
22 83
22 137
22 138
22 443
22 438
22 140
22 148
22 160
22 444
22 214
22 445
22 446
22 447
22 448
22 449
22 319
22 450
22 339
22 340
22 451
22 452
22 377
22 397
22 402
22 453
22 454
23 1
23 2
23 7
23 13
23 29
23 31
23 455
23 72
23 109
23 113
23 114
23 150
23 154
23 325
24 1
24 2
24 7
24 12
24 22
24 24
24 442
24 80
24 112
24 114
24 456
25 1
25 2
25 7
25 8
25 12
25 22
25 25
25 71
25 442
25 457
25 114
25 149
25 456
25 225
26 7
26 8
26 13
26 26
26 46
26 58
26 61
26 80
26 81
26 166
26 425
26 458
26 202
26 456
26 235
26 240
26 249
26 253
26 459
26 311
26 449
26 339
26 451
26 460
26 452
26 461
26 399
26 453
27 15
28 1
28 13
28 20
28 34
28 58
28 441
28 462
28 110
28 463
28 137
28 138
28 443
28 438
28 148
28 458
28 202
28 213
28 214
28 456
28 235
28 249
28 253
28 464
28 340
28 405
28 409
29 1
29 7
29 23
29 29
29 31
29 57
29 69
29 81
29 110
29 111
29 114
29 465
29 466
29 164
29 458
29 456
29 233
29 235
29 253
29 257
29 260
29 265
29 467
29 282
29 283
29 314
29 449
30 1
30 7
30 26
30 31
30 34
30 57
30 72
30 442
30 468
30 80
30 81
30 82
30 83
30 84
30 109
30 149
30 155
30 172
30 340
30 469
31 1
31 2
31 3
31 13
31 23
31 28
31 31
31 34
31 57
31 442
31 80
31 82
31 83
31 84
31 101
31 470
31 109
31 114
31 149
31 155
31 171
31 185
31 447
31 267
31 285
31 297
31 340
32 30
32 32
32 34
32 61
32 62
32 80
32 81
32 82
32 83
32 470
32 109
32 172
32 340
33 13
33 28
33 29
33 471
33 442
33 80
33 109
33 110
33 472
34 2
34 7
34 12
34 28
34 114
34 188
34 473
34 189
34 195
34 439
35 5
35 14
35 15
35 122
35 126
35 224
35 446
35 327
35 474
36 41
36 42
36 475
37 38
37 117
38 39
38 40
38 115
39 350
40 15
40 19
40 36
40 39
40 139
40 476
40 338
41 46
41 477
41 148
42 478
42 46
42 477
42 148
43 22
43 27
43 36
43 88
43 113
43 346
43 350
44 43
44 44
44 346
45 16
45 479
45 148
45 226
45 239
45 480
45 252
45 299
45 481
45 482
45 483
46 484
47 485
47 486
48 165
48 487
48 368
48 488
48 489
49 52
50 387
51 46
51 268
52 50
52 268
52 410
53 190
53 191
53 490
53 491
54 374
55 492
55 105
55 144
55 493
55 494
55 420
55 495
55 373
56 26
56 144
56 421
57 57
57 235
57 447
57 496
58 2
58 7
58 106
59 22
59 26
59 28
59 29
59 169
59 214
59 314
60 48
61 3
61 497
61 11
61 16
61 61
61 64
61 72
61 498
61 442
61 96
61 103
61 114
61 443
61 144
61 175
61 499
61 204
61 226
61 239
61 276
61 277
61 500
61 501
61 502
61 503
61 431
61 488
61 504
61 391
61 392
61 403
62 3
62 11
62 16
62 37
62 48
62 505
62 75
62 498
62 442
62 90
62 506
62 96
62 101
62 103
62 507
62 174
62 175
62 499
62 204
62 226
62 508
62 239
62 262
62 276
62 277
62 500
62 509
62 308
62 502
62 348
62 350
62 352
62 510
62 511
62 431
62 488
62 381
62 512
62 513
62 391
62 392
62 514
62 489
62 515
62 516
63 517
63 518
63 519
63 254
63 502
63 431
64 291
65 1
65 13
65 30
65 31
65 34
65 59
65 109
65 520
65 521
65 112
65 114
65 137
65 187
65 188
65 473
66 21
66 522
66 65
67 456
68 1
68 497
68 11
68 16
68 517
68 17
68 34
68 48
68 64
68 80
68 189
68 214
68 226
68 254
68 500
68 523
68 502
68 503
68 348
68 352
68 362
68 524
68 525
68 526
68 402
68 404
68 453
69 69
69 148
69 527
69 321
69 322
69 528
69 529
70 2
70 70
71 46
71 71
71 80
71 220
71 530
71 531
72 1
72 13
72 57
72 72
72 80
72 81
72 110
72 443
72 152
72 214
72 235
72 241
72 243
72 247
72 467
72 339
72 461
73 532
74 532
75 61
75 62
76 48
76 85
76 170
76 508
76 281
76 351
76 363
76 431
76 533
76 416
76 534
76 535
76 536
76 537
76 538
77 245
77 258
77 539
78 245
78 258
78 539
79 20
79 60
79 212
79 487
79 540
80 375
81 83
82 541
82 542
82 543
83 81
84 13
84 31
84 84
84 187
84 439
84 314
84 496
85 218
85 245
85 258
85 361
86 43
87 44
88 36
88 41
88 42
88 124
88 131
88 205
88 306
89 198
89 446
89 316
89 317
89 388
90 90
91 88
91 128
92 44
92 80
92 87
92 544
92 313
93 86
93 87
93 89
93 92
94 92
95 93
95 94
95 545
96 406
97 34
98 191
99 3
99 34
99 42
99 143
99 502
99 524
99 374
99 546
100 1
100 457
101 1
101 2
101 22
101 547
101 101
101 148
101 444
101 213
101 548
101 456
101 314
101 339
102 101
103 54
104 17
104 549
104 219
104 503
104 550
104 524
104 377
105 551
106 3
106 552
106 553
106 554
106 186
106 258
106 328
106 555
107 231
107 368
107 556
108 95
109 7
109 114
109 152
110 557
110 7
110 13
110 28
110 51
110 72
110 101
110 111
110 112
110 240
110 311
111 121
111 161
112 20
112 121
112 161
112 558
112 221
112 548
112 559
113 13
113 29
113 30
113 31
113 32
113 33
113 70
113 72
113 80
113 101
113 110
113 142
113 148
113 172
113 240
113 241
113 247
113 253
113 257
113 263
113 267
113 448
114 1
114 2
114 20
114 25
114 31
114 442
114 81
114 560
114 142
114 148
114 150
114 164
114 214
114 267
114 448
114 384
115 116
115 119
116 15
116 20
116 125
116 133
116 561
116 562
116 386
116 410
117 563
118 497
118 16
118 517
118 48
118 127
118 502
118 348
118 564
118 565
119 34
119 125
119 223
120 133
120 566
121 15
121 88
121 122
122 123
122 124
122 131
122 306
122 566
123 68
123 118
123 123
123 128
123 130
124 63
124 68
124 118
124 128
124 130
124 251
124 523
124 567
125 5
125 11
125 13
125 15
125 568
125 99
125 106
125 120
125 136
125 137
125 138
125 143
125 165
125 198
125 201
125 222
125 569
125 224
125 250
125 284
125 290
125 570
125 291
125 571
125 572
125 573
125 301
125 316
125 318
125 574
125 335
125 343
125 364
125 575
125 576
125 577
125 578
126 124
126 306
127 123
127 124
127 131
127 306
127 579
128 497
128 517
128 80
128 518
128 580
128 581
128 103
128 116
128 125
128 128
128 133
128 193
128 278
128 582
128 279
128 307
128 308
128 336
128 502
128 503
128 351
128 357
128 583
128 391
128 584
128 585
128 406
128 586
129 517
129 442
129 278
129 582
129 279
129 307
129 308
129 502
129 586
130 497
130 517
130 518
130 502
130 587
130 431
131 63
131 128
131 129
131 130
131 394
132 19
132 48
132 406
133 286
134 135
135 125
135 223
135 224
135 385
136 588
137 1
137 2
137 7
137 22
137 28
137 441
137 462
137 112
137 137
137 138
137 214
137 589
138 2
138 12
138 29
138 111
138 112
138 214
138 590
138 390
139 15
139 122
140 1
140 7
140 34
140 109
140 149
140 502
141 112
141 141
141 456
141 248
141 324
141 326
142 1
142 2
142 7
142 23
142 29
142 31
142 591
142 84
142 457
142 112
142 563
142 142
142 325
142 460
142 496
143 34
143 442
143 80
143 157
143 167
143 191
143 592
143 270
143 291
143 329
143 574
143 502
143 374
143 406
143 414
144 101
144 145
144 146
144 158
144 270
144 271
144 272
144 275
144 287
144 288
144 289
144 292
144 293
144 294
144 295
144 296
144 593
144 349
144 409
144 594
145 2
145 595
146 455
146 55
147 21
147 65
148 596
149 2
150 1
150 7
150 113
150 152
151 145
151 273
151 274
151 287
151 289
152 597
152 598
152 176
152 232
152 599
152 600
152 234
153 231
154 236
155 8
155 21
155 23
155 30
155 31
155 236
156 227
156 601
157 102
157 266
157 342
157 546
158 455
158 602
159 34
159 80
159 159
159 174
159 216
159 603
160 14
160 99
160 143
160 160
160 175
160 192
160 196
160 198
160 208
160 348
160 380
161 9
161 604
162 110
163 176
164 7
164 152
165 133
165 134
165 286
166 21
166 31
166 33
166 137
166 138
166 148
167 2
167 21
167 101
167 167
168 137
168 138
168 202
168 340
169 605
169 20
169 110
170 237
170 320
170 361
171 1
172 1
172 26
172 28
172 32
172 72
173 3
174 606
175 17
175 607
175 46
175 48
175 608
175 609
175 170
175 175
175 610
175 427
175 611
175 476
175 612
176 13
176 26
176 57
176 160
176 613
176 458
176 196
176 197
176 210
176 456
176 228
176 229
176 231
177 28
177 137
177 197
177 200
177 614
177 213
178 177
178 190
179 492
179 105
179 615
179 184
179 554
179 616
179 493
179 494
179 549
180 492
180 184
181 420
182 420
183 492
184 551
185 7
185 31
186 15
186 16
186 47
186 148
186 617
186 342
186 511
186 432
186 584
186 399
187 21
187 268
188 7
188 19
189 426
190 1
190 108
190 137
190 197
190 209
190 214
190 332
191 137
191 197
191 210
192 28
192 137
192 197
192 200
192 211
193 16
193 48
193 618
193 148
193 217
193 300
193 345
193 510
193 619
193 431
193 411
194 22
194 59
194 620
195 1
195 21
195 22
195 200
195 310
196 17
196 19
196 607
196 35
196 122
196 159
196 609
196 186
196 189
196 192
196 621
196 622
196 623
196 255
196 256
196 259
196 300
196 301
196 624
196 358
197 190
197 192
197 196
197 625
197 626
197 627
198 160
199 1
200 246
200 267
201 17
201 110
201 628
202 29
202 111
202 112
202 137
203 204
203 226
203 227
203 530
204 206
205 629
205 630
206 629
207 631
207 498
207 204
207 622
207 632
207 633
207 369
207 634
207 413
207 635
207 636
208 4
208 631
208 186
208 622
208 623
208 301
208 383
209 5
209 35
210 637
210 490
211 194
212 406
213 28
213 203
214 112
214 168
214 197
214 590
215 72
216 34
216 610
217 1
217 25
217 137
217 153
217 156
217 598
217 176
218 238
218 299
218 303
218 638
218 351
218 360
218 366
218 510
218 431
218 639
219 77
219 78
219 226
219 640
219 641
220 11
221 6
222 116
222 119
222 137
222 642
222 643
223 15
223 568
223 581
223 137
223 582
223 290
223 577
224 3
224 20
224 224
224 502
225 443
225 148
226 206
227 204
227 226
228 644
228 645
228 646
229 644
229 646
230 568
230 442
230 85
230 97
230 99
230 136
230 137
230 143
230 148
230 647
230 198
230 623
230 569
230 230
230 255
230 264
230 284
230 290
230 570
230 648
230 301
230 309
230 649
230 574
230 650
230 343
230 344
230 651
230 652
230 653
230 654
230 393
230 655
230 656
230 657
230 577
230 658
230 578
230 533
230 415
231 5
231 35
231 96
232 72
232 215
232 233
232 257
232 261
233 113
233 152
234 16
234 48
234 442
234 659
234 206
234 660
234 624
235 56
236 22
236 28
236 31
236 84
236 114
237 14
237 16
237 26
237 661
237 49
237 76
237 463
237 438
237 647
237 170
237 216
237 662
237 285
237 299
237 663
237 304
237 329
237 574
237 502
237 342
237 664
237 356
237 528
237 575
237 652
237 665
237 619
237 431
237 666
237 667
237 668
237 643
237 669
237 658
237 670
237 671
237 672
237 673
237 407
237 674
237 533
237 675
237 531
238 676
239 206
240 1
240 20
240 438
240 241
240 243
240 371
240 393
240 399
241 2
241 12
241 13
241 67
241 677
241 405
242 241
243 2
243 456
243 242
243 248
243 325
244 77
244 79
245 79
245 678
245 256
246 190
246 192
246 199
246 200
246 679
246 379
246 680
247 2
247 12
247 13
247 57
247 456
248 2
249 248
249 311
250 14
250 442
250 138
251 497
251 16
251 48
251 284
251 503
251 681
251 657
252 26
253 1
253 72
254 57
255 80
255 244
255 245
255 258
255 355
256 244
256 245
256 258
256 355
257 2
257 7
257 72
257 113
257 232
258 48
258 77
258 79
258 256
258 357
258 682
258 406
259 7
259 150
259 259
260 7
260 13
260 28
260 29
260 232
261 106
262 38
262 115
263 113
264 91
264 125
264 223
265 113
265 114
266 66
266 147
266 178
267 31
267 113
268 683
269 522
269 684
269 125
269 133
269 223
269 230
269 255
269 284
269 302
269 344
269 658
269 685
269 686
270 602
271 595
272 455
272 55
273 455
274 455
275 455
275 55
276 61
276 62
277 61
277 62
278 592
279 568
279 608
279 196
279 592
279 652
279 398
279 687
280 312
281 688
281 151
281 303
281 305
281 333
281 689
281 407
281 408
282 72
283 29
284 335
285 1
285 2
285 8
285 22
285 591
285 100
285 457
285 148
285 690
286 334
287 602
288 602
289 455
290 691
290 290
290 692
291 363
292 602
293 595
294 595
294 455
294 602
295 693
295 694
296 602
297 7
297 31
297 106
298 15
299 219
300 48
300 624
300 359
300 488
300 695
300 406
301 127
301 207
301 359
301 367
301 510
301 696
301 376
301 697
301 698
302 37
302 97
302 301
302 649
302 624
302 699
302 657
302 577
302 578
303 258
304 508
304 407
305 281
306 63
306 128
306 129
306 130
306 306
307 592
308 17
308 442
308 80
308 609
309 342
310 1
310 2
310 12
310 442
310 113
310 114
310 137
310 310
310 700
310 701
311 13
311 240
311 241
312 87
312 353
313 44
314 8
314 12
314 111
314 152
314 204
314 456
315 110
316 502
316 652
316 702
317 74
317 389
318 89
319 456
319 340
320 351
321 141
321 323
322 141
322 323
323 149
323 456
324 5
325 20
325 427
326 21
327 14
327 703
328 179
328 181
328 182
328 183
329 48
329 704
329 96
329 204
329 622
329 299
329 501
329 624
329 345
329 352
329 510
329 488
329 382
329 395
329 705
329 406
329 636
330 305
331 312
332 706
333 19
333 101
333 218
334 134
334 135
335 11
335 426
336 352
336 707
337 624
269 476
338 12
339 708
339 89
339 428
340 2
340 126
340 137
340 138
340 709
340 202
340 214
340 337
340 396
340 397
341 280
342 462
342 372
342 378
343 568
343 479
343 492
344 16
344 710
344 20
344 60
344 96
344 196
344 290
344 711
344 344
344 363
344 510
344 712
344 401
344 713
345 433
345 48
345 488
346 88
347 312
348 568
348 46
348 479
348 610
348 476
348 348
348 584
348 417
349 455
350 99
350 714
351 361
352 503
353 71
353 86
353 715
353 354
354 71
355 79
356 46
356 630
357 361
358 48
358 333
358 406
358 716
359 48
359 369
359 654
359 395
360 48
361 48
361 76
361 281
361 299
361 330
361 351
361 357
362 426
363 48
363 333
363 351
363 357
363 363
364 16
364 20
364 46
364 48
364 174
364 300
364 363
364 364
364 717
364 696
364 401
364 718
364 719
364 713
364 414
365 437
366 530
367 116
368 48
368 107
368 317
368 720
368 721
369 68
370 722
371 61
371 62
371 68
372 455
372 182
372 723
372 724
373 176
374 725
375 726
376 648
377 727
377 728
378 342
379 190
379 379
380 17
380 607
380 622
381 718
382 430
382 654
383 729
384 5
384 35
384 89
385 730
386 731
386 730
387 329
387 732
388 34
388 502
388 733
388 389
388 734
389 735
390 5
390 736
390 737
390 738
391 606
392 606
393 121
394 739
395 48
395 359
396 5
396 89
397 644
397 645
397 646
398 173
399 53
400 153
401 401
402 406
403 519
403 301
404 132
405 706
406 682
407 48
408 85
409 45
410 409
410 410
410 411
410 740
410 741
411 409
412 341
413 406
414 165
415 76
416 76
417 742
