# Supplementary material for: The pairwise disconnectivity index as a new metric for the topological analysis of regulatory networks
Source: BMC Bioinformatics. 2008 May 2;9:227. doi: 10.1186/1471-2105-9-227 (PMC2396639; doi:10.1186/1471-2105-9-227)
Supplement: Additional file 6 — The contents of the mammalian TLR4 network. [file 1471-2105-9-227-S6.txt]

1 Shc
2 Grb-2
3 Raf-1
4 B-Raf
5 Cdc42
6 RIN1
7 PI3K
8 RasGAP
9 H-Ras
10 N-Ras
11 Bcl-2
12 Nck-1
13 Vav
14 PAK1
15 MEKK1
16 c-Jun
17 Bad
18 MEK1
19 ASK1
20 Abl
21 InsR
22 Src
23 EpoR
24 PDGFRalpha
25 PDGFRbeta
26 Lck
27 ECSIT
28 Fyn
29 Lyn
30 Jak1
31 Jak2
32 Jak3
33 Tyk2
34 IRS-1
35 Rac1
36 NIK
37 TNFR1
38 TRADD
39 RIP
40 TRAF2
41 IKK-alpha
42 IKK-beta
43 TRAF6
44 IRAK
45 26S proteasome
46 IkappaB-alpha
47 Bcl-3
48 p53
49 E1
50 E6-AP
51 Ubc5B
52 Ubc7
53 ICAM-1
54 arachidonic acid
55 G-beta:G-gamma
56 PIP2
57 Btk
58 CD28
59 Csk
60 E2F-1
61 ERK1
62 ERK2
63 p38gamma
64 HSF1
65 IGF-1R
66 IGF-2
67 Itk
68 JNK1
69 CKII-alpha
70 M-CSF-1-R
71 PKR
72 Syk
73 LIMK1
74 LIMK2
75 MEK2
76 Plk1
77 p107
78 p130
79 pRb
80 STAT3
81 STAT5A
82 STAT6
83 STAT5B
84 Tec
85 Wee1
86 IRAK-2
87 MyD88
88 TAK1
89 RhoA
90 C/EBPbeta
91 TAB1
92 IL-1RAcP
93 IL-1RI
94 IL-1RII
95 IL-1beta
96 c-Myc
97 PKCepsilon
98 PKCeta
99 PKCzeta
100 ErbB3
101 ErbB1
102 HB-EGF
103 PLA2
104 calcineurin
105 AC2
106 PP2A
107 PP1
108 Caspase-1
109 IRS-2
110 c-Cbl
111 CrkL
112 Crk
113 SHP-1
114 SHP-2
115 FADD
116 Caspase-8
117 FAN
118 JNK2
119 Caspase-10
120 Caspase-2
121 HPK1
122 MLK3
123 MKK7
124 MKK4
125 Caspase-3
126 MEKK4
127 MLK2
128 p38alpha
129 p38beta
130 p38delta
131 MKK3
132 Daxx
133 Bid
134 Apaf-1
135 Caspase-9
136 ICAD
137 FAK1
138 Cas
139 GCK
140 trkA
141 FGFR-1
142 c-Kit
143 PKCdelta
144 betaARK-1
145 beta2-AR
146 A1R
147 IGF-1
148 beta-catenin
149 SH2-B
150 Gab-1
151 betaARK-2
152 SHIP
153 PtdIns(3,4)P2
154 CIS
155 SOCS-3
156 PtdIns(3)P
157 ADAM9
158 alpha1B-AR
159 mTOR
160 PDK1
161 C3G
162 APS
163 SHIP2
164 Gab-2
165 Bcl-xL
166 PTP1B
167 RPTPalpha
168 PTP-PEST
169 PEP
170 Myt1
171 Mpl
172 IL-2Rbeta
173 Rheb
174 4E-BP1
175 RSK2
176 PIP3
177 integrins
178 ECM
179 G-alpha-s
180 G-alpha-z
181 G-alpha-14
182 G-alpha-15
183 G-alpha-o
184 AC5
185 GHR
186 GSK3beta
187 Grb10
188 14-3-3beta
189 14-3-3zeta
190 beta1-integrin
191 beta2-integrin
192 beta3-integrin
193 CKII
194 alpha IIb beta3
195 alpha v beta3
196 AKT-1
197 ILK
198 PRK2
199 alpha v-integrin
200 IAP
201 PKCtheta
202 HEF1
203 TGFbetaR-I
204 Smad3
205 NLK
206 Smad4
207 CBP
208 SGK
209 ICAP-1
210 cytohesin-1
211 beta3-endonexin
212 RACK1
213 caveolin-1
214 paxillin
215 PKCmu
216 p70S6K1
217 PTEN
218 Cdk2
219 Cdk4
220 B56alpha
221 Arg
222 Caspase-6
223 Caspase-7
224 PAK2
225 Fer
226 Smad2
227 SARA
228 GRP1
229 ARNO
230 proCaspase-3
231 Tiam-1
232 BCR
233 FcgammaRIIB
234 PIAS1
235 PLCgamma2
236 PRLR
237 Cdk1
238 MO15
239 Smad1
240 ZAP-70
241 SLP-76
242 GADS
243 LAT
244 cyclin D:Cdk4
245 cyclin E:Cdk2
246 TSP-1
247 SLP-65
248 Shb
249 CD3zeta
250 Bmx
251 JNK3
252 CD4
253 Igalpha:Igbeta
254 SAB
255 p21Cip1
256 p27Kip1
257 CD22
258 cyclin A:Cdk2
259 RON
260 CD19
261 alpha4
262 DR3
263 CD72
264 XIAP
265 PIR-B
266 IGFBP-5
267 SIRPalpha1
268 Nedd4
269 granzyme B
270 mGluR5
271 D1
272 DOR
273 KOR
274 MOR
275 M2
276 PTP-SL
277 STEP
278 MAPKAPK3
279 MAPKAPK2
280 CD14
281 cyclosome
282 FcRgamma
283 FcepsilonRI beta
284 Mcl-1
285 ErbB2
286 Bak
287 M3
288 M1
289 alpha2A-AR
290 PARP
291 DNA-PK
292 ETB
293 FSH-R
294 LH-R
295 edg1
296 NK1
297 CTLA-4
298 Nik
299 MyoD
300 Mdm2
301 Htt
302 proCaspase-7
303 Skp2
304 APC2
305 Cdc20
306 MKK6
307 MAPKAPK5
308 MSK1
309 PS2
310 VEGFR-2
311 SLAP
312 TLR4
313 Tollip
314 p62Dok-1
315 CAP
316 PRK1
317 ROCK
318 RhoGDI-2
319 PLD2
320 cyclin A:Cdk1
321 FGF-2
322 FGF-1
323 FGFR-3
324 BNIP-2
325 Grap
326 Grb-14
327 Cdk5:p35
328 CXCR1
329 p300
330 Fbx5
331 Hsp60
332 vinculin
333 Cdc25A
334 Boo
335 Bim
336 PGC-1
337 Hic-5
338 ABP-280
339 TNIK
340 Vav-2
341 Pyk2
342 Hsp70
343 APP
344 CaMKIV
345 DNA-PKcs
346 Ref-1
347 TAB2
348 MD-2
349 RSK1
350 C5aR
351 p62
352 Cdc25C
353 PPAR-gamma
354 TIRAP
355 PACT
356 cyclin D:Cdk6
357 CKII-beta
358 Cdc25B
359 Chk1
360 p/CAF
361 Cables
362 cyclin B:Cdk1
363 14-3-3sigma
364 Chk2
365 ATM
366 Rad51
367 PP1-alpha
368 Hip-1
369 Aurora-A
370 Evi-1
371 MRCKalpha
372 DUSP3
373 fMLP-R
374 p101:p110gamma
375 p47phox
376 STAT3:StIP1:Jak1
377 Hap1
378 dynamin-1
379 LRP1
380 alpha4-integrin
381 WISK
382 tankyrase-1
383 RIP140
384 Nedd4-2
385 RhoGAP5
386 SRPK2
387 SRPK1
388 Rad23A
389 ROCK-II
390 MLCP
391 BCAR3
392 Mnk1
393 Mnk2
394 HIP-55
395 Dyrk1B
396 YY1
397 Graf2
398 DDEF2
399 tuberin
400 Muc1
401 PI3K-C2beta
402 LKB1
403 WOX1
404 calpain-2
405 HIPK1
406 FYB
407 p73
408 securin
409 Tome-1
410 alpha-synuclein
411 parkin
412 synphilin-1
413 CHIP
414 HMGB1
415 Rad9a
416 SLK
417 STK10
418 STIP1
419 Grb-2:c-Cbl
420 RFXANK
421 PLCbeta2
422 N-WASP
423 MRCKbeta
424 Borg3
425 beta-catenin:PI3K
426 p110alpha
427 Bax
428 Sos1
429 RhoG
430 MLCK
431 ER-alpha
432 stathmin
433 synapsin I
434 AP-1
435 JSAP1
436 Khs
437 p62Dok-1{pY}:SHIP{pY}:Shc{pY}
438 Rad52
439 Sam68
440 p55gamma
441 clathrin HC
442 GRIN2A
443 STAT1
444 cortactin
445 RGS16
446 tensin
447 PLD1
448 TFII-I
449 p120CAS
450 DAPP1
451 Cat-1
452 RasGRF1
453 ezrin
454 hnRNP K
455 RasGRP3
456 Gi
457 PLCgamma1
458 Grb-7
459 p85alpha
460 CD3zeta:STAT5
461 Lnk
462 Vav-3
463 GRIN2B
464 MAP-2
465 WASP
466 IL-5Ralpha
467 p56Dok-2
468 HS1
469 STAT2
470 Syk{pY}
471 STAM
472 IFNAR1
473 STAT4
474 14-3-3epsilon
475 p67phox
476 IKK-gamma
477 IkappaB-beta
478 p105
479 c-Fos
480 Smad5
481 Id1
482 topoisomerase II alpha protein
483 IkappaB-alpha{p}{ub(n)}
484 NF-kappaB
485 p50:p50
486 p52:p52
487 E2F:DP
488 HIF-1alpha
489 Net
490 alphaL beta2
491 alphaL
492 AC1
493 AC4
494 AC7
495 p85:p110beta
496 STAP-1
497 Elk-1
498 c-Myb
499 c-Ets-2
500 c-Ets-1
501 Tal-1
502 MBP
503 NF-AT2
504 SPIN90
505 JunD
506 ABIN
507 Egr-1
508 cyclin B1
509 SF-1
510 Sp1
511 GATA-4
512 T3R-alpha
513 Tob1
514 SK1
515 vinexin
516 ALOX5
517 ATF-2
518 SAP-1
519 Tau
520 IRS-3
521 IRS-4
522 IGF-2R
523 RXR-alpha
524 NF-AT1
525 Pax-2
526 PU.1
527 TBP
528 nucleolin
529 Hsp90-beta
530 eIF-2alpha
531 nucleophosmin
532 cofilin
533 GRASP65
534 Nlp
535 BRCA2
536 NudC
537 KIFC1
538 TCTP
539 E2F-4:DP-1
540 CLIM2:E2A:Lmo2:Tal-1:pRb
541 STAT6:STAT6
542 STAT6:SND1-p100:RNA polymerase II
543 GATA-3
544 A-SMase
545 sIL-1RI
546 IRAP
547 ARF4
548 Eps15
549 AC9
550 nNOS
551 cAMP
552 IKK-alpha:IKK-beta:(IKK-gamma)2
553 I1
554 AC6
555 p50:RelA-p65{pS}
556 glycogen synthase
557 Grb-2:Sos
558 DOCK180
559 Reps1
560 Grb-2:Sos:SHP-2
561 plectin
562 p28Bap31
563 N-SMase
564 POU6F1
565 doublecortin
566 golgin-160
567 RAR-beta
568 SRF
569 gelsolin
570 alpha-fodrin
571 Mst1
572 Mst2
573 PITSLREbeta
574 lamin B1
575 Cdc6
576 MLH1
577 Rad21
578 K18
579 NeuroD1
580 CHOP-10
581 Max
582 MEF-2C
583 PPAR-alpha
584 MITF
585 MRF4
586 MEF2A
587 FGF-12
588 CAD
589 Cat-2
590 alpha-actin
591 EphB4
592 Hsp27
593 C3aR
594 Smo-prim
595 Gs
596 TCF:beta-catenin
597 SHIP:SHP-2
598 Ins(1,3,4,5)P4
599 gp49B1
600 PECAM-1
601 EEA1
602 Gq
603 4E-BP2
604 TC10
605 Bcr
606 eIF-4E
607 PFKFB-2
608 ATF-1
609 CREB
610 S6
611 ATF-4
612 Nur77
613 GAP1m
614 calreticulin
615 AC8
616 AC3
617 cyclin D1
618 p50:RelA-p65
619 HMGI-C
620 CIB
621 PDE-3B
622 FOXO1
623 FOXO3
624 AR
625 E-cadherin
626 PINCH
627 beta-parvin
628 RGS9
629 LEF-1
630 TCF-4
631 FOXO4
632 UBF
633 GATA-1
634 HNF-4alpha
635 HMGA1
636 EKLF
637 ARF3
638 PR
639 Fzr1
640 MyoD:MyoD
641 MyoD:E12
642 AP-2alpha
643 desmin
644 ARF1
645 ARF5
646 ARF6
647 APC
648 IP3R1
649 T6BP
650 calsenilin
651 DCC
652 vimentin
653 TopoI
654 RAR-alpha
655 Nup153
656 ataxin-3
657 atrophin-1
658 NuMA
659 axin
660 MR
661 Rap1-GAP
662 survivin
663 APC1
664 NHERF-1
665 lamin A
666 amphiphysin1
667 CDP
668 APLP2
669 golgin-95
670 K8
671 Lats1
672 APC4
673 Cdc23
674 IPP-2
675 SF2-P33
676 Cdk6
677 SKAP55
678 histone H1
679 CD36
680 alpha3-integrin
681 stathmin 2
682 NF-Y
683 ENaC
684 GRIK3
685 Ufd2a
686 Ufd2b
687 p16arc
688 NIMA
689 SnoN
690 RPTPepsilon
691 TFIIF-alpha
692 CENP-A
693 G-alpha-i-1
694 G-alpha-i-3
695 p63
696 CtIP
697 NCOR1
698 REST
699 SREBP-1
700 Sck
701 VRAP
702 MLTK
703 NUDEL
704 TFIIE-beta
705 TDG
706 VASP
707 NRF-1
708 RhoB
709 Pyk2:Shc:Grb-2
710 GR
711 VDR
712 POU2F1
713 H2AX
714 PKClambda/iota
715 p58
716 BLM
717 53BP1
718 TRF-1
719 SMC1
720 Lats2
721 Eg5
722 MLC-2
723 Go-1
724 Gz
725 NADPH oxidase
726 STAT3{p}
727 dynamin-1:GTP
728 profilin2
729 alphaENaC
730 SF2
731 LBR
732 MPG
733 myosin
734 radixin
735 moesin
736 Rap1A
737 R-Ras
738 RalA
739 HNF-1A
740 Septin5
741 synaptotagmin-11
742 AhR
